# Supplementary material for: Functional analysis of an unusual type IV pilus in the Gram‐positive Streptococcus sanguinis
Source: Mol Microbiol. 2015 Oct 27;99(2):380–92. doi: 10.1111/mmi.13237 (PMC4832360; doi:10.1111/mmi.13237)
Supplement: Supplementary file 1 — Supporting information [file MMI-99-380-s001.zip]

Archive with 6 entries (6 files):
- MMI_13237_supp-0001-Movie_S1.avi
- MMI_13237_supp-0002-Movie_S2.avi
- MMI_13237_supp-0003-Movie_S3.avi
- MMI_13237_supp-0004-Movie_S4.avi
- MMI_13237_supp-0005-Movie_S5.avi
- MMI_13237_supp-0006-Supplementary_material.pdf
